# Supplementary material for: Lafora disease in miniature Wirehaired Dachshunds
Source: PLoS One. 2017 Aug 2;12(8):e0182024. doi: 10.1371/journal.pone.0182024 (PMC5540395; doi:10.1371/journal.pone.0182024)
Supplement: S1 Table — (XLSX) [file pone.0182024.s002.xlsx]

## Sheet: Sheet 1
Table 1
ID Number	DOB	M/F	DOD	Age at Death (months)	Test Result	Symptoms	Age of first symptom (months)	Photosensitive Myoclonis	Sleep Myoclonus	Generalized Seizure	Partial Seizure	Fly Cathching	Panic Attack	Aggresion to dogs	Aggression to People	Poor Eyesight/Blindness	Dementia	Deafness	Urinary Incontinence	Fecal Incontinence	Jaw Smacking
1	2009-05-08	F			Positive	1	42					0	0		0	1
2	1999-06-13	M	2012-05-01	155	Positive	1	66	0	3	0	1		4		6	3	4	4	6
3	2003-05-20	M			Positive	1	108	1	1			1									1
4	2102-03-24	F			Positive	1	78	0		3			6			6	6	6
5	2003-10-26	M			Positive	1	96	0	0	0											0
6	2002-09-27	F			Positive	1	72	0	0	1			0			1	1	1		3
7	2005-05-27	F			Positive	1	90	0											0
8	2005-08-27	M			Positive	1	84	0	0	0	0	0									0
9	2008-11-14	F			Positive	1	48
10	2010-04-24	F			Positive	1	42						3	3
11	2002-04-22	F			Positive	1	90	0	0	0			2								0
12	1995-05-18	F	2005-01-01	115	Positive	1	96	0	0	1	0	0									0
13	2001-08-11	F			Positive	1	102	0	2	0						1	3		2	1	2
14	2001-07-10	M			Positive	1	96	0	0				3			1	4	2	4	4
15	1996-06-06	F			Positive	1	60	0	0	0		0									0
16	2003-05-16	M			Positive	1	102	0	0	1			0	0		0	2
17	2002-04-24	F			Unknown	1	84	0	0	0	0					0	3	2	0	4	0
18	2000-09-12	F			Unknown	1	72	0											4
19	2001-01-01	F	2012-09-01	141	Unknown	1	84	0	0	0	0	0	0	6	0	2	2
20	1995-09-07	M	2013-02-09	216	Unknown	1	72	0	0	0	0		0	6	8	6	3	3	7	7
21	1999-01-01	F	2013-01-10	168	Unknown	1	84	0	1		1		1			0	2
22	1996-09-22	F	2009-05-01	160	Unknown	1	90	0	0	3	4		0						2		0
23	1989-01-04	M	1998-04-01	108	Unknown	1	96	1	1	2	1	1	1		1		1		1	1	1
24	1992-07-28	M	2001-06-01	108	Unknown	1	96	0	0	0	0	0	0	0	0		0		0	0	0
25	1994-06-17	M	2013-02-01	232	Unknown	1	144	1		2	2			0		0	1	1		2
26	2000-07-13	F	2012-09-01	146	Unknown	1	72	0	1		2		1	4		1	3	4
27	2005-05-04	M			Unknown	1	84	0	0	0	0			0	0						0
